# Supplementary material for: Comparative Chiral Separation of Thalidomide Class of Drugs Using Polysaccharide-Type Stationary Phases with Emphasis on Elution Order and Hysteresis in Polar Organic Mode
Source: Molecules. 2021 Dec 24;27(1):111. doi: 10.3390/molecules27010111 (PMC8746373; doi:10.3390/molecules27010111)
Supplement: Supplementary file 1 [file molecules-27-00111-s001.zip]

Archive with 1 entries (1 files):
- molecules-1500240-supplementary.pdf
